# Supplementary material for: Influence of Diet on the Bioaccessibility of Active Substances from Alpinia officinarum Using In Vitro Digestion Model
Source: Molecules. 2025 Nov 16;30(22):4429. doi: 10.3390/molecules30224429 (PMC12655224; doi:10.3390/molecules30224429)
Supplement: Supplementary file 1 [file molecules-30-04429-s001.zip]

Archive with 1 entries (1 files):
- molecules-3937416-supplementary.pdf
